# Supplementary material for: Integrating across neuroimaging modalities boosts prediction accuracy of cognitive ability
Source: PLoS Comput Biol. 2021 Mar 5;17(3):e1008347. doi: 10.1371/journal.pcbi.1008347 (PMC7984650; doi:10.1371/journal.pcbi.1008347)
Supplement: S1 Table — After rescaling the weights of local connectome features to a range [-1, 1] without breaking their sparsity, average positive loadings within each major tract in a population-based atlas [28] were computed. An entry with a line mark denotes the lack of positive weights within that tract. L≡Left hemisphere, R≡Right hemisphere. (XLSX) [file pcbi.1008347.s008.xlsx]

## Sheet: Sheet1
Tracts	Global Cognitive Function	Fluid Intelligence	Crystallized Intelligence	Spatial Orientation	Impulsivity
Acoustic_Radiation_L	0.647248	0.270451	0.398006	0.0842135	0.00234828
Acoustic_Radiation_R	0.540802	0.258355	0.295898	0.0806644	0.00232195
Cortico_Striatal_Pathway_L	0.328128	0.170277	0.204096	0.0627904	0.00177873
Cortico_Striatal_Pathway_R	0.28313	0.150568	0.184285	0.0660191	0.0020611
Cortico_Spinal_Tract_L	0.377932	0.198803	0.211143	0.0409837	0.0016808
Cortico_Spinal_Tract_R	0.380686	0.21719	0.204829	0.0550677	0.00214965
Corticothalamic_Pathway_L	0.360192	0.16806	0.233535	0.065685	0.0017726
Corticothalamic_Pathway_R	0.323461	0.164375	0.207089	0.0630008	0.00202723
Fornix_L	0.337647	0.165894	0.217049	0.0423864	0.00139232
Fornix_R	0.403338	0.171754	0.267195	0.039155	0.00180302
Frontopontine_Tract_L	0.257195	0.147447	0.155324	0.0397177	0.00101965
Frontopontine_Tract_R	0.263914	0.150917	0.155712	0.0512012	0.00116944
Occipitopontine_Tract_L	0.565049	0.237476	0.349238	0.0954531	0.00224015
Occipitopontine_Tract_R	0.496364	0.213699	0.32145	0.105925	0.00283153
Optic_Radiation_L	0.491059	0.184207	0.334965	0.0867626	0.00206959
Optic_Radiation_R	0.404749	0.160977	0.27815	0.09271	0.00253963
Parietopontine_Tract_L	0.438605	0.230169	0.226826	0.0438092	0.00210672
Parietopontine_Tract_R	0.368207	0.204912	0.21868	0.0607394	0.00248582
Temporopontine_Tract_L	0.464462	0.197403	0.282176	0.0705536	0.00185924
Temporopontine_Tract_R	0.419784	0.192786	0.243227	0.077714	0.00238558
Arcuate_Fasciculus_L	0.342955	0.145008	0.229289	0.0465649	0.00155572
Arcuate_Fasciculus_R	0.241325	0.107996	0.153267	0.0416639	0.00130115
Cingulum_L	0.265502	0.117786	0.166479	0.0463401	0.00100497
Cingulum_R	0.241745	0.109487	0.182326	0.0485063	0.00121744
Extreme_Capsule_L	0.492467	0.259463	0.297124	0.0605995	0.00257133
Extreme_Capsule_R	0.416797	0.18705	0.260321	0.0746512	0.00251777
Frontal_Aslant_Tract_L	0.228566	0.127289	0.141883	0.0234844	0.00073895
Frontal_Aslant_Tract_R	0.21496	0.133181	0.108004	0.0279126	0.000981791
Inferior_Fronto_Occipital_Fasciculus_L	0.365376	0.156743	0.241198	0.0737755	0.0016088
Inferior_Fronto_Occipital_Fasciculus_R	0.317434	0.144193	0.218035	0.0634802	0.00171311
Inferior_Longitudinal_Fasciculus_L	0.422458	0.176338	0.297086	0.0753955	0.00171523
Inferior_Longitudinal_Fasciculus_R	0.385233	0.169361	0.262501	0.0654782	0.00185324
Middle_Longitudinal_Fasciculus_L	0.465141	0.240518	0.287482	0.0706465	0.0026562
Middle_Longitudinal_Fasciculus_R	0.409188	0.189997	0.262911	0.0655472	0.00232777
Superior_Longitudinal_Fasciculus_L	0.343493	0.147349	0.22712	0.0529886	0.00135098
Superior_Longitudinal_Fasciculus_R	0.270497	0.141742	0.151809	0.04918	0.00183551
U_Fiber_L	0.350594	0.167517	0.22763	0.0573217	0.00172013
U_Fiber_R	0.26238	0.127046	0.163549	0.0517207	0.00158044
Uncinate_Fasciculus_L	0.251231	0.141937	0.150745	0.0280544	0.00118635
Uncinate_Fasciculus_R	0.287804	0.128684	0.194525	0.0299777	0.00119598
Vertical_Occipital_Fasciculus_L	0.366502	0.147431	0.236971	0.0726173	0.00157425
Vertical_Occipital_Fasciculus_R	0.320238	0.15101	0.185736	0.0616397	0.00158127
Anterior_Commissure	0.385935	0.168427	0.250826	0.0565511	0.00175059
Corpus_Callosum	0.347882	0.164695	0.222406	0.0614984	0.00185885
Posterior_Commissure	0.376767	0.212689	0.268434	0.0609864	0.00189839
Cerebellum_L	0.282321	0.126048	0.176446	0.0376453	0.00094355
Cerebellum_R	0.248202	0.115479	0.163016	0.031266	0.000866804
Inferior_Cerebellar_Peduncle_L	0.482848	0.263591	0.28737	0.0414798	0.00201617
Inferior_Cerebellar_Peduncle_R	0.484509	0.271843	0.280391	0.0383053	0.00190548
Middle_Cerebellar_Peduncle	0.453596	0.210241	0.288891	0.0399735	0.00189782
Superior_Cerebellar_Peduncle	0.61567	0.321271	0.369056	0.0664023	0.00268545
Vermis	0.332469	0.183058	0.185694	0.0243979	0.000788073
Central_Tegmental_Tract_L	0.696813	0.35456	0.423925	0.0866467	0.00286219
Central_Tegmental_Tract_R	0.713681	0.405429	0.342711	0.0860568	0.00184181
Dorsal_Longitudinal_Fasciculus_L	0.371016	0.19209	0.257444	0.0869341	0.00311406
Dorsal_Longitudinal_Fasciculus_R	0.506818	0.274369	0.328789	0.0883622	0.00312074
Lateral_Lemniscus_L	0.491701	0.270272	0.28755	0.0721267	0.00256943
Lateral_Lemniscus_R	0.513003	0.275847	0.288258	0.0594421	0.00167111
Medial_Lemniscus_L	0.613934	0.325499	0.345547	0.074127	0.0019834
Medial_Lemniscus_R	0.549822	0.278823	0.284143	0.0705596	0.00178215
Medial_Longitudinal_Fasciculus_L	0.744232	0.370437	0.441772	0.0936416	0.00297415
Medial_Longitudinal_Fasciculus_R	0.65941	0.31438	0.386749	0.102405	0.00255873
Rubrospinal_Tract_L	0.754538	0.367504	0.389875	0.0710916	0.00199738
Rubrospinal_Tract_R	0.726238	0.404685	0.367429	0.0663746	0.00157203
Spinothalamic_Tract_L	0.580856	0.309481	0.312778	0.0683005	0.00189715
Spinothalamic_Tract_R	0.578396	0.312769	0.287714	0.0712752	0.00164781
CNII_L	0.450817	0.205285	0.259304	0.0661875	0.00138544
CNII_R	0.435354	0.194513	0.264687	0.0704907	0.00125489
CNIII_L	0.620862	0.307403	0.341842	0.0646104	0.00195769
CNIII_R	0.712092	0.332936	0.414864	0.0880072	0.00193497
CNIV_L	0.273795	0.128797	0.226159	0.040418	0.00120451
CNIV_R	0.544454	0.275461	0.305577	0.0449701	0.00164126
CNV_L	0.338074	0.178703	0.189196	0.0383827	0.00151925
CNV_R	0.399024	0.182597	0.282489	0.035441	0.0011543
CNVII_L	0.777903	0.369052	0.405603	0.0178395	0.000492121
CNVII_R	0.740895	0.342915	0.358976	0.0516407	0.000597294
CNVIII_L	0.443658	0.199899	0.257209	0.0350626	0.00133657
CNVIII_R	0.430021	0.1864	0.234881	0.0388109	0.000956179
CNX_L	0.765704	0.32602	0.376756	0.0255318	0.000944319
CNX_R	0.71744	0.288473	0.409899	0.0468276	0.00063825
