# Supplementary material for: Integrating across neuroimaging modalities boosts prediction accuracy of cognitive ability
Source: PLoS Comput Biol. 2021 Mar 5;17(3):e1008347. doi: 10.1371/journal.pcbi.1008347 (PMC7984650; doi:10.1371/journal.pcbi.1008347)
Supplement: S3 Table — Loadings of global and subcortical volume features for predicting the score of a Delay Discounting test, which assesses impulsivity abilities. The names of the features are the same that can be found in the aseg.stats file from Freesurfer. Weights have been scaled to a [-1, 1] range without breaking the sparsity using the function maxabs_scale in scikit-learn. Four features (Left-WM-hypointensities, Right-WM-hypointensities, Left-non-WM-hypointensities, Right-non-WM-hypointensities) are not shown here since they had zero variance and were therefore discarded by the estimator during the fitting process. (XLSX) [file pcbi.1008347.s010.xlsx]

## Sheet: Sheet1
Structure Name	Weight
Left-Lateral-Ventricle	-0.0341263
Left-Inf-Lat-Vent	-0.235154
Left-Cerebellum-White-Matter	-0.109026
Left-Cerebellum-Cortex	0.340921
Left-Thalamus-Proper	0.00458547
Left-Caudate	-0.0567263
Left-Putamen	-0.553282
Left-Pallidum	-0.706368
3rd-Ventricle	0.148749
4th-Ventricle	0.535171
Brain-Stem	-0.311667
Left-Hippocampus	0.140067
Left-Amygdala	0.264785
CSF	0.26973
Left-Accumbens-area	-0.467467
Left-VentralDC	-0.212908
Left-vessel	-0.14417
Left-choroid-plexus	-0.649309
Right-Lateral-Ventricle	0.0331161
Right-Inf-Lat-Vent	0.0634049
Right-Cerebellum-White-Matter	-0.216576
Right-Cerebellum-Cortex	0.335404
Right-Thalamus-Proper	-0.191611
Right-Caudate	-0.0858108
Right-Putamen	-0.298672
Right-Pallidum	-0.809736
Right-Hippocampus	-0.000276356
Right-Amygdala	0.0915312
Right-Accumbens-area	0.158993
Right-VentralDC	-0.253324
Right-vessel	0.0645539
Right-choroid-plexus	-0.623661
5th-Ventricle	-0.321472
WM-hypointensities	0.274937
non-WM-hypointensities	-0.234684
Optic-Chiasm	-0.879915
CC_Posterior	-0.702382
CC_Mid_Posterior	-0.0565175
CC_Central	0.168211
CC_Mid_Anterior	-0.159452
CC_Anterior	-1
BrainSegVol	0.182077
BrainSegVolNotVent	0.185306
BrainSegVolNotVentSurf	0.185405
lhCortexVol	0.711391
rhCortexVol	0.707651
CortexVol	0.712386
lhCorticalWhiteMatterVol	-0.314651
rhCorticalWhiteMatterVol	-0.326541
CorticalWhiteMatterVol	-0.320863
SubCortGrayVol	-0.253889
TotalGrayVol	0.614762
SupraTentorialVol	0.165775
SupraTentorialVolNotVent	0.172301
SupraTentorialVolNotVentVox	0.172392
MaskVol	0.314436
BrainSegVol-to-eTIV	0.372403
MaskVol-to-eTIV	0.69036
lhSurfaceHoles	0.449065
rhSurfaceHoles	0.610142
SurfaceHoles	0.588877
